# Supplementary material for: Lipopolysaccharide Stimulates A549 Cell Migration through p-Tyr 42 RhoA and Phospholipase D1 Activity
Source: Biomolecules. 2023 Dec 20;14(1):6. doi: 10.3390/biom14010006 (PMC10813223; doi:10.3390/biom14010006)
Supplement: Supplementary file 1 [file biomolecules-14-00006-s001.zip]

Archive with 5 entries (4 files):
- biomolecules-2766392-supplementary/biomolecules-2766392-supplementary.pdf
- biomolecules-2766392-supplementary/biomolecules-2766392-WB original/
- biomolecules-2766392-supplementary/biomolecules-2766392-WB original/Figure S3 (3).tif
- biomolecules-2766392-supplementary/biomolecules-2766392-WB original/Figure S3(1).tif
- biomolecules-2766392-supplementary/biomolecules-2766392-WB original/Figure S3(2) .tif
